# Supplementary material for: Interaction of Glutathione with MMACHC Arginine-Rich Pocket Variants Associated with Cobalamin C Disease: Insights from Molecular Modeling
Source: Biomedicines. 2023 Dec 4;11(12):3217. doi: 10.3390/biomedicines11123217 (PMC10740964; doi:10.3390/biomedicines11123217)
Supplement: Supplementary file 1 [file biomedicines-11-03217-s001.zip]

Archive with 1 entries (1 files):
- biomedicines-2652421-supplementary.pdf
